# Supplementary material for: BICC1 interacts with PKD1 and PKD2 to drive cystogenesis in ADPKD
Source: eLife. 2026 Feb 12;14:RP106342. doi: 10.7554/eLife.106342 (PMC12900513; doi:10.7554/eLife.106342)
Supplement: Figure 1—source data 2. [file elife-106342-fig1-data2.zip]

Archive with 49 entries (43 files):
- Figure 1 Source Data 2/
- Figure 1 Source Data 2/Figure 1B Source Data 2/
- __MACOSX/Figure 1 Source Data 2/._Figure 1B Source Data 2
- Figure 1 Source Data 2/.DS_Store
- __MACOSX/Figure 1 Source Data 2/._.DS_Store
- Figure 1 Source Data 2/Figure 1H Source Data 2/
- __MACOSX/Figure 1 Source Data 2/._Figure 1H Source Data 2
- Figure 1 Source Data 2/Figure 1D Source Data 2/
- __MACOSX/Figure 1 Source Data 2/._Figure 1D Source Data 2
- Figure 1 Source Data 2/Figure 1G Source Data 2/
- __MACOSX/Figure 1 Source Data 2/._Figure 1G Source Data 2
- Figure 1 Source Data 2/Figure 1C Source Data 2/
- __MACOSX/Figure 1 Source Data 2/._Figure 1C Source Data 2
- Figure 1 Source Data 2/Figure 1B Source Data 2/Source data Figure 1B_3.tif
- __MACOSX/Figure 1 Source Data 2/Figure 1B Source Data 2/._Source data Figure 1B_3.tif
- Figure 1 Source Data 2/Figure 1B Source Data 2/Source data Figure 1B_2.tif
- __MACOSX/Figure 1 Source Data 2/Figure 1B Source Data 2/._Source data Figure 1B_2.tif
- Figure 1 Source Data 2/Figure 1B Source Data 2/Source data Figure 1B_1.tif
- __MACOSX/Figure 1 Source Data 2/Figure 1B Source Data 2/._Source data Figure 1B_1.tif
- Figure 1 Source Data 2/Figure 1B Source Data 2/Source data Figure 1B_4.tif
- __MACOSX/Figure 1 Source Data 2/Figure 1B Source Data 2/._Source data Figure 1B_4.tif
- Figure 1 Source Data 2/Figure 1H Source Data 2/Source Figure 1H_3.tif
- __MACOSX/Figure 1 Source Data 2/Figure 1H Source Data 2/._Source Figure 1H_3.tif
- Figure 1 Source Data 2/Figure 1H Source Data 2/Source Figure 1H_2.tif
- __MACOSX/Figure 1 Source Data 2/Figure 1H Source Data 2/._Source Figure 1H_2.tif
- Figure 1 Source Data 2/Figure 1H Source Data 2/Source Figure 1H_1.tif
- __MACOSX/Figure 1 Source Data 2/Figure 1H Source Data 2/._Source Figure 1H_1.tif
- Figure 1 Source Data 2/Figure 1H Source Data 2/Source Figure 1H_5.tif
- __MACOSX/Figure 1 Source Data 2/Figure 1H Source Data 2/._Source Figure 1H_5.tif
- Figure 1 Source Data 2/Figure 1H Source Data 2/Source Figure 1H_4.tif
- __MACOSX/Figure 1 Source Data 2/Figure 1H Source Data 2/._Source Figure 1H_4.tif
- Figure 1 Source Data 2/Figure 1H Source Data 2/Source Figure 1H_6.tif
- __MACOSX/Figure 1 Source Data 2/Figure 1H Source Data 2/._Source Figure 1H_6.tif
- Figure 1 Source Data 2/Figure 1D Source Data 2/Source data Figure 1D myc_BICC1_1.tif
- __MACOSX/Figure 1 Source Data 2/Figure 1D Source Data 2/._Source data Figure 1D myc_BICC1_1.tif
- Figure 1 Source Data 2/Figure 1D Source Data 2/Source data Figure 1D myc_BICC1_2.tif
- __MACOSX/Figure 1 Source Data 2/Figure 1D Source Data 2/._Source data Figure 1D myc_BICC1_2.tif
- Figure 1 Source Data 2/Figure 1D Source Data 2/Source data Figure 1D GST.tif
- __MACOSX/Figure 1 Source Data 2/Figure 1D Source Data 2/._Source data Figure 1D GST.tif
- Figure 1 Source Data 2/Figure 1G Source Data 2/Source data Figure 1G_4.tif
- __MACOSX/Figure 1 Source Data 2/Figure 1G Source Data 2/._Source data Figure 1G_4.tif
- Figure 1 Source Data 2/Figure 1G Source Data 2/Source data Figure 1G_2.tif
- __MACOSX/Figure 1 Source Data 2/Figure 1G Source Data 2/._Source data Figure 1G_2.tif
- Figure 1 Source Data 2/Figure 1G Source Data 2/Source data Figure 1G_3.tif
- __MACOSX/Figure 1 Source Data 2/Figure 1G Source Data 2/._Source data Figure 1G_3.tif
- Figure 1 Source Data 2/Figure 1G Source Data 2/Source data Figure 1G_1.tif
- __MACOSX/Figure 1 Source Data 2/Figure 1G Source Data 2/._Source data Figure 1G_1.tif
- Figure 1 Source Data 2/Figure 1C Source Data 2/Source data Figure 1C myc_BICC1.tif
- __MACOSX/Figure 1 Source Data 2/Figure 1C Source Data 2/._Source data Figure 1C myc_BICC1.tif
