# Supplementary material for: BICC1 interacts with PKD1 and PKD2 to drive cystogenesis in ADPKD
Source: eLife. 2026 Feb 12;14:RP106342. doi: 10.7554/eLife.106342 (PMC12900513; doi:10.7554/eLife.106342)
Supplement: Figure 1—figure supplement 1—source data 1. [file elife-106342-fig1-figsupp1-data1.zip]

Archive with 7 entries (6 files):
- Figure 1 - Figure Supplement 1 Source data 1/
- Figure 1 - Figure Supplement 1 Source data 1/Figure 1 - Figure Supplement 1D.tiff
- __MACOSX/Figure 1 - Figure Supplement 1 Source data 1/._Figure 1 - Figure Supplement 1D.tiff
- Figure 1 - Figure Supplement 1 Source data 1/Figure 1 - Figure Supplement 1B.tiff
- __MACOSX/Figure 1 - Figure Supplement 1 Source data 1/._Figure 1 - Figure Supplement 1B.tiff
- Figure 1 - Figure Supplement 1 Source data 1/Figure 1 - Figure Supplement 1A.tiff
- __MACOSX/Figure 1 - Figure Supplement 1 Source data 1/._Figure 1 - Figure Supplement 1A.tiff
