# Supplementary material for: BICC1 interacts with PKD1 and PKD2 to drive cystogenesis in ADPKD
Source: eLife. 2026 Feb 12;14:RP106342. doi: 10.7554/eLife.106342 (PMC12900513; doi:10.7554/eLife.106342)
Supplement: Figure 1—figure supplement 1—source data 2. [file elife-106342-fig1-figsupp1-data2.zip]

Archive with 17 entries (13 files):
- Figure 1 - Figure Supplement 1 Source data 2/
- Figure 1 - Figure Supplement 1 Source data 2/Figure 1 - Figure Supplement 1B - Source Data 2/
- __MACOSX/Figure 1 - Figure Supplement 1 Source data 2/._Figure 1 - Figure Supplement 1B - Source Data 2
- Figure 1 - Figure Supplement 1 Source data 2/Figure 1 - Figure Supplement 1D - Source data 2/
- __MACOSX/Figure 1 - Figure Supplement 1 Source data 2/._Figure 1 - Figure Supplement 1D - Source data 2
- Figure 1 - Figure Supplement 1 Source data 2/Figure 1 - Figure Supplement 1A - Source data 2/
- __MACOSX/Figure 1 - Figure Supplement 1 Source data 2/._Figure 1 - Figure Supplement 1A - Source data 2
- Figure 1 - Figure Supplement 1 Source data 2/Figure 1 - Figure Supplement 1B - Source Data 2/Figure 1 - Figure Supplement 1B - GST_myc.tif
- __MACOSX/Figure 1 - Figure Supplement 1 Source data 2/Figure 1 - Figure Supplement 1B - Source Data 2/._Figure 1 - Figure Supplement 1B - GST_myc.tif
- Figure 1 - Figure Supplement 1 Source data 2/Figure 1 - Figure Supplement 1B - Source Data 2/Figure 1 - Figure Supplement 1B - Myc.tif
- __MACOSX/Figure 1 - Figure Supplement 1 Source data 2/Figure 1 - Figure Supplement 1B - Source Data 2/._Figure 1 - Figure Supplement 1B - Myc.tif
- Figure 1 - Figure Supplement 1 Source data 2/Figure 1 - Figure Supplement 1D - Source data 2/Figure 1 - Figure Supplement 1D - Source data 2 - myc.tif
- __MACOSX/Figure 1 - Figure Supplement 1 Source data 2/Figure 1 - Figure Supplement 1D - Source data 2/._Figure 1 - Figure Supplement 1D - Source data 2 - myc.tif
- Figure 1 - Figure Supplement 1 Source data 2/Figure 1 - Figure Supplement 1D - Source data 2/Figure 1 - Figure Supplement 1D - Source data 2 - GST.tif
- __MACOSX/Figure 1 - Figure Supplement 1 Source data 2/Figure 1 - Figure Supplement 1D - Source data 2/._Figure 1 - Figure Supplement 1D - Source data 2 - GST.tif
- Figure 1 - Figure Supplement 1 Source data 2/Figure 1 - Figure Supplement 1A - Source data 2/Figure 1 - Figure Supplement 1A - Source data 2.tif
- __MACOSX/Figure 1 - Figure Supplement 1 Source data 2/Figure 1 - Figure Supplement 1A - Source data 2/._Figure 1 - Figure Supplement 1A - Source data 2.tif
