# Supplementary material for: BICC1 interacts with PKD1 and PKD2 to drive cystogenesis in ADPKD
Source: eLife. 2026 Feb 12;14:RP106342. doi: 10.7554/eLife.106342 (PMC12900513; doi:10.7554/eLife.106342)
Supplement: Figure 2—source data 1. [file elife-106342-fig2-data1.zip]

Archive with 7 entries (6 files):
- Figure 2 Source Data 1/
- Figure 2 Source Data 1/Figure 2 Source Data 2B.pdf
- __MACOSX/Figure 2 Source Data 1/._Figure 2 Source Data 2B.pdf
- Figure 2 Source Data 1/Figure 2 Source Data 2D.pdf
- __MACOSX/Figure 2 Source Data 1/._Figure 2 Source Data 2D.pdf
- Figure 2 Source Data 1/Figure 2 Source Data 2F.pdf
- __MACOSX/Figure 2 Source Data 1/._Figure 2 Source Data 2F.pdf
