# Supplementary material for: BICC1 interacts with PKD1 and PKD2 to drive cystogenesis in ADPKD
Source: eLife. 2026 Feb 12;14:RP106342. doi: 10.7554/eLife.106342 (PMC12900513; doi:10.7554/eLife.106342)
Supplement: Figure 2—source data 2. [file elife-106342-fig2-data2.zip]

Archive with 33 entries (29 files):
- Figure 2 Source Data 2/
- Figure 2 Source Data 2/.DS_Store
- __MACOSX/Figure 2 Source Data 2/._.DS_Store
- Figure 2 Source Data 2/Figure 2F Source Data 2/
- __MACOSX/Figure 2 Source Data 2/._Figure 2F Source Data 2
- Figure 2 Source Data 2/Figure 2B Source Data 2/
- __MACOSX/Figure 2 Source Data 2/._Figure 2B Source Data 2
- Figure 2 Source Data 2/Figure 2D Source Data 2/
- __MACOSX/Figure 2 Source Data 2/._Figure 2D Source Data 2
- Figure 2 Source Data 2/Figure 2F Source Data 2/Source data Figure 2F_1.tif
- __MACOSX/Figure 2 Source Data 2/Figure 2F Source Data 2/._Source data Figure 2F_1.tif
- Figure 2 Source Data 2/Figure 2F Source Data 2/Source data Figure 2F_3.tif
- __MACOSX/Figure 2 Source Data 2/Figure 2F Source Data 2/._Source data Figure 2F_3.tif
- Figure 2 Source Data 2/Figure 2F Source Data 2/Source data Figure 2F_2.tif
- __MACOSX/Figure 2 Source Data 2/Figure 2F Source Data 2/._Source data Figure 2F_2.tif
- Figure 2 Source Data 2/Figure 2F Source Data 2/Source data Figure 2F_4.tif
- __MACOSX/Figure 2 Source Data 2/Figure 2F Source Data 2/._Source data Figure 2F_4.tif
- Figure 2 Source Data 2/Figure 2B Source Data 2/Source data Figure 2B_4.tif
- __MACOSX/Figure 2 Source Data 2/Figure 2B Source Data 2/._Source data Figure 2B_4.tif
- Figure 2 Source Data 2/Figure 2B Source Data 2/Source data Figure 2B_2.tif
- __MACOSX/Figure 2 Source Data 2/Figure 2B Source Data 2/._Source data Figure 2B_2.tif
- Figure 2 Source Data 2/Figure 2B Source Data 2/Source data Figure 2B_3.tif
- __MACOSX/Figure 2 Source Data 2/Figure 2B Source Data 2/._Source data Figure 2B_3.tif
- Figure 2 Source Data 2/Figure 2B Source Data 2/Source data Figure 2B_1.tif
- __MACOSX/Figure 2 Source Data 2/Figure 2B Source Data 2/._Source data Figure 2B_1.tif
- Figure 2 Source Data 2/Figure 2D Source Data 2/Source data Figure 2D_BICC1 myc pulldown.tif
- __MACOSX/Figure 2 Source Data 2/Figure 2D Source Data 2/._Source data Figure 2D_BICC1 myc pulldown.tif
- Figure 2 Source Data 2/Figure 2D Source Data 2/Source data Figure 2D_PC2 lysate.tif
- __MACOSX/Figure 2 Source Data 2/Figure 2D Source Data 2/._Source data Figure 2D_PC2 lysate.tif
- Figure 2 Source Data 2/Figure 2D Source Data 2/Source data Figure 2D_PC2 pulldown.tif
- __MACOSX/Figure 2 Source Data 2/Figure 2D Source Data 2/._Source data Figure 2D_PC2 pulldown.tif
- Figure 2 Source Data 2/Figure 2D Source Data 2/Source data Figure 2D_BICC1 myc lysate.tif
- __MACOSX/Figure 2 Source Data 2/Figure 2D Source Data 2/._Source data Figure 2D_BICC1 myc lysate.tif
