# Supplementary material for: BICC1 interacts with PKD1 and PKD2 to drive cystogenesis in ADPKD
Source: eLife. 2026 Feb 12;14:RP106342. doi: 10.7554/eLife.106342 (PMC12900513; doi:10.7554/eLife.106342)
Supplement: Figure 4—figure supplement 1—source data 2. [file elife-106342-fig4-figsupp1-data2.zip]

Archive with 11 entries (9 files):
- Figure 4 - Figure Supplement 1 Source data 2/
- Figure 4 - Figure Supplement 1 Source data 2/.DS_Store
- __MACOSX/Figure 4 - Figure Supplement 1 Source data 2/._.DS_Store
- Figure 4 - Figure Supplement 1 Source data 2/Figure 4 - Figure Supplement 1D - Source data 2/
- __MACOSX/Figure 4 - Figure Supplement 1 Source data 2/._Figure 4 - Figure Supplement 1D - Source data 2
- Figure 4 - Figure Supplement 1 Source data 2/Figure 4 - Figure Supplement 1D - Source data 2/g-Tubulin.tiff
- __MACOSX/Figure 4 - Figure Supplement 1 Source data 2/Figure 4 - Figure Supplement 1D - Source data 2/._g-Tubulin.tiff
- Figure 4 - Figure Supplement 1 Source data 2/Figure 4 - Figure Supplement 1D - Source data 2/.DS_Store
- __MACOSX/Figure 4 - Figure Supplement 1 Source data 2/Figure 4 - Figure Supplement 1D - Source data 2/._.DS_Store
- Figure 4 - Figure Supplement 1 Source data 2/Figure 4 - Figure Supplement 1D - Source data 2/PC2.tiff
- __MACOSX/Figure 4 - Figure Supplement 1 Source data 2/Figure 4 - Figure Supplement 1D - Source data 2/._PC2.tiff
