# Supplementary material for: BICC1 interacts with PKD1 and PKD2 to drive cystogenesis in ADPKD
Source: eLife. 2026 Feb 12;14:RP106342. doi: 10.7554/eLife.106342 (PMC12900513; doi:10.7554/eLife.106342)
Supplement: Figure 5—source data 1. [file elife-106342-fig5-data1.zip]

Archive with 5 entries (4 files):
- Figure 5 Source Data 1/
- Figure 5 Source Data 1/.DS_Store
- __MACOSX/Figure 5 Source Data 1/._.DS_Store
- Figure 5 Source Data 1/Figure 5D Source Data 1.tiff
- __MACOSX/Figure 5 Source Data 1/._Figure 5D Source Data 1.tiff
