# Supplementary material for: BICC1 interacts with PKD1 and PKD2 to drive cystogenesis in ADPKD
Source: eLife. 2026 Feb 12;14:RP106342. doi: 10.7554/eLife.106342 (PMC12900513; doi:10.7554/eLife.106342)
Supplement: Figure 5—source data 2. [file elife-106342-fig5-data2.zip]

Archive with 9 entries (7 files):
- Figure 5 Source Data 2/
- Figure 5 Source Data 2/.DS_Store
- __MACOSX/Figure 5 Source Data 2/._.DS_Store
- Figure 5 Source Data 2/Figure 5d Source Data 2/
- __MACOSX/Figure 5 Source Data 2/._Figure 5d Source Data 2
- Figure 5 Source Data 2/Figure 5d Source Data 2/gTubulin.jpg
- __MACOSX/Figure 5 Source Data 2/Figure 5d Source Data 2/._gTubulin.jpg
- Figure 5 Source Data 2/Figure 5d Source Data 2/PC2.tif
- __MACOSX/Figure 5 Source Data 2/Figure 5d Source Data 2/._PC2.tif
