# Supplementary material for: BICC1 interacts with PKD1 and PKD2 to drive cystogenesis in ADPKD
Source: eLife. 2026 Feb 12;14:RP106342. doi: 10.7554/eLife.106342 (PMC12900513; doi:10.7554/eLife.106342)
Supplement: Figure 6—source data 2. [file elife-106342-fig6-data2.zip]

Archive with 15 entries (12 files):
- Figure 6 Source Data 2/
- Figure 6 Source Data 2/Figure 6K Source Data 2/
- __MACOSX/Figure 6 Source Data 2/._Figure 6K Source Data 2
- Figure 6 Source Data 2/Figure 6L Source Data 2/
- __MACOSX/Figure 6 Source Data 2/._Figure 6L Source Data 2
- Figure 6 Source Data 2/Figure 6K Source Data 2/Tubulin.tif
- __MACOSX/Figure 6 Source Data 2/Figure 6K Source Data 2/._Tubulin.tif
- Figure 6 Source Data 2/Figure 6K Source Data 2/mBicc1.tif
- __MACOSX/Figure 6 Source Data 2/Figure 6K Source Data 2/._mBicc1.tif
- Figure 6 Source Data 2/Figure 6L Source Data 2/.DS_Store
- __MACOSX/Figure 6 Source Data 2/Figure 6L Source Data 2/._.DS_Store
- Figure 6 Source Data 2/Figure 6L Source Data 2/GAPDH.tiff
- __MACOSX/Figure 6 Source Data 2/Figure 6L Source Data 2/._GAPDH.tiff
- Figure 6 Source Data 2/Figure 6L Source Data 2/PC2.tiff
- __MACOSX/Figure 6 Source Data 2/Figure 6L Source Data 2/._PC2.tiff
